# Supplementary material for: Consequences of “zombie-making” and generalist fungal pathogens on carpenter ant microbiota
Source: Curr Res Insect Sci. 2024 Nov 30;7:100102. doi: 10.1016/j.cris.2024.100102 (PMC11665668; doi:10.1016/j.cris.2024.100102)
Supplement: Supplementary file 2 [file mmc2.txt]

#####16S analysis


###The following section was completed using Qiime2 version 2022.8


#Create manifest file
qiime tools import --type 'SampleData[PairedEndSequencesWithQuality]' \
 --input-path 16S_manifest.csv \
 --output-path 16S-paired-end-demux \
 --input-format PairedEndFastqManifestPhred33
 
#create visualization
 qiime demux summarize --i-data 16S-paired-end-demux.qza --o-visualization 16S_RawReads_demux.qzv
 
###Trim primers 
 
#Cutadapt documentation – Trim paired reads
#For this step, you want to have your primer sequences in a file, or accessible somewhere.
#Cutadapt flag meanings:
#Adapter f: reverse compliment of reverse primer
#Front f: front primer in 5’ to 3’
#Adapter R: reverse compliment of forward primer
#Front R: reverse primer in 5’ to 3’
#--p-discard-untrimmed true (which will discard all sequences that don’t get trimmed)


qiime cutadapt trim-paired --i-demultiplexed-sequences 16S-paired-end-demux.qza \
--p-adapter-f ATTAGAWACCCBNGTAGTCC \
--p-front-f GTGYCAGCMGCCGCGGTAA \
--p-adapter-r TTACCGCGGCKGCTGRCAC \
--p-front-r GGACTACNVGGGTWTCTAAT \
--p-discard-untrimmed true \
--o-trimmed-sequences 16S_trimmed-sequences.qza


###Denoising and truncation in DADA2


qiime dada2 denoise-paired \
 --i-demultiplexed-seqs 16S_trimmed-sequences.qza \
 --p-trim-left-f 0 \
 --p-trim-left-r 0 \
 --p-trunc-len-f 270 \
 --p-trunc-len-r 208 \
 --p-n-threads 12 \
 --o-table 16S_5_truncated_table.qza \
 --o-representative-sequences 16S_5_truncated_rep-seqs.qza \
 --o-denoising-stats 16S_5_truncated_denoising-stats.qza


###This gives a table of sequences and the counts of these sequences per sample
#sampling depth you want as high as possible without reducing your sample size to a non-statistical point


qiime feature-table tabulate-seqs \
  --i-data 16S_5_truncated_rep-seqs.qza \
  --o-visualization 16S_5_truncated_rep-seqs.qzv
    
###Imported GreenGenes files for taxonomy


qiime tools import \ 
--type 'FeatureData[Taxonomy]' \ 
--input-format HeaderlessTSVTaxonomyFormat \ 
--input-path gg_13_5_taxonomy.txt \ 
--output-path gg_13_5_taxonomy.qza 


qiime feature-classifier classify-consensus-blast \
 --i-query 16S_5_truncated_rep-seqs.qza \
 --i-reference-reads gg_13_5_reps.qza \
 --i-reference-taxonomy gg_13_5_taxonomy.qza \
 --output-dir ~/gg16S/taxonomy 
 
### filtering mitochondrial and chloroplast sequences out AND retaining sequences that have been classified at phylum level


qiime taxa filter-seqs \
 --i-sequences 16S_5_truncated_rep-seqs.qza \
 --i-taxonomy gg-16S-classification.qza \
 --p-include p__ \
 --p-exclude mitochondria,chloroplast \
 --o-filtered-sequences gg-repseqs-with-phyla-no-mitochondria-no-chloroplast.qza 
 
###Create Tree
 
qiime fragment-insertion sepp \
--i-representative-sequences gg-repseqs-with-phyla-no-mitochondria-no-chloroplast.qza \
--i-reference-database sepp-refs-gg-13-8.qza \
--p-threads 4 \
--o-tree gg-insertion-tree.qza \
--o-placements gg-insertion-placements.qza 


#Filter feature table so that it only includes features that are represented in the phylogeny. 
qiime fragment-insertion filter-features \
 --i-table gg-table-no-mitochondria-no-chloroplast.qza \
 --i-tree gg-insertion-tree.qza \
 --o-filtered-table gg_16S_tree_filtered_table.qza \
 --o-removed-table gg_16S_tree_removed_table.qza \
 --verbose 
 
 
 
#######The following section was completed in RStudio - R version 4.2.1
metadata <- read_csv("G:/Ant_Microbiome/R-analysis/qiime-files/16S_metadata_pooled.csv")


metadata2 <- metadata %>%
  mutate_all(type.convert) %>%
  mutate_if(is.factor, as.character) %>%  # reformatting columns
  column_to_rownames("sample-id") 


#imported from qiime2
SVs <-  qiime2R::read_qza("qiime-files/gg_16S_tree_filtered_table.qza")
ASVtable <- as.data.frame(SVs$data)


taxonomy <- qiime2R::read_qza("qiime-files/gg-16S-classification.qza")
taxonomy <- taxonomy$data #extract the taxonomy data


## re-format the taxonomy file to split the taxonomy into columns
taxtable <- taxonomy %>% 
  separate(Taxon, sep=";", c("Kingdom","Phylum","Class","Order","Family","Genus","Species"))  %>%
  dplyr::select(-Consensus) %>%
  column_to_rownames("Feature.ID") %>%
  as.matrix()


#TREE
tree <- read_qza("qiime-files/gg-insertion-tree.qza")
tree <- tree$data  #extract data


#Create the phyloseq object 
ps <- phyloseq(otu_table(ASVtable, taxa_are_rows = T), 
               sample_data(metadata2), 
               phyloseq::tax_table(taxtable),
               phyloseq::phy_tree(tree))


rm(metadata, metadata2, SVs, taxonomy, taxtable, tree, ASVtable)


## Remove codes in front of taxa names (i.e. p__ etc) 
tax_table(ps)[, "Kingdom"] <- str_replace_all(tax_table(ps)[, "Kingdom"], "k__", "")
tax_table(ps)[, "Phylum"] <- str_replace_all(tax_table(ps)[, "Phylum"], " p__", "")
tax_table(ps)[, "Class"] <- str_replace_all(tax_table(ps)[, "Class"], " c__", "")
tax_table(ps)[, "Order"] <- str_replace_all(tax_table(ps)[, "Order"], " o__", "")
tax_table(ps)[, "Family"] <- str_replace_all(tax_table(ps)[, "Family"], " f__", "")
tax_table(ps)[, "Genus"] <- str_replace_all(tax_table(ps)[, "Genus"], " g__", "")
tax_table(ps)[, "Species"] <- str_replace_all(tax_table(ps)[, "Species"], " s__", "")


ASVs <- otu_table(ps)@.Data
metadata <- data.frame(sample_data(ps))
taxtable <- data.frame(tax_table(ps)@.Data)
tree <- phy_tree(ps)


####Filtering  (keep original ps object the same, make new ones as you go)
#Set the minimum reads per feature
ps.flt <- prune_taxa(taxa_sums(ps) >= 3, ps) 


# Filter out non-bacteria, mitochondria and chloroplast taxa
ps.flt <- subset_taxa(ps.flt, Kingdom == "Bacteria" & Family != "Mitochondria"  | is.na(Family) & Class != "Chloroplast"  | is.na(Class))


#Filter out controls samples
ps.flt.nob <- subset_samples(ps.flt, Fungal.Type != "Extraction Control" & Fungal.Type != "PCR Control")


###Rarefaction curve
vegan::rarecurve(data.frame(t(otu_table(ps.flt.nob))), 
                 step=200, 
                 sample = min(colSums(otu_table(ps.flt.nob))), 
                 label = FALSE, 
                 xlim=c(0, 7000), #limits graph to these sizes
                 xlab = "Sequencing Depth",
                 ylab = "Observed Features")


min(colSums(otu_table(ps.flt))) #Lowest number of reads a sample has
max(colSums(otu_table(ps.flt))) #And the highest 


#######ALPHA DIVERSITY PLOTTING#####################


#rarefy based on rarefaction curve 


ps_rare <- phyloseq::rarefy_even_depth(ps.flt.nob, 
                                       sample.size = 4000,  #Set this based on the rarefaction curve
                                       rngseed = 12, 
                                       replace = FALSE, #without replacement
                                       trimOTUs = TRUE)


div.df <- phyloseq::estimate_richness(ps_rare)
div.df$`sample-id` <- phyloseq::sample_names(ps_rare)


#add diversity indices to phyloseq object
metadf <- data.frame(sample_data(ps_rare)) 


metadf <- metadf %>% 
  rownames_to_column("sample-id") %>%
  left_join(div.df, by = "sample-id") %>% 
  column_to_rownames("sample-id") # add the diversity indices (columns) to the metadata


#Organize by group
metadf$Fungal.Type <- factor(metadf$Fungal.Type, levels = c("Sham","Ophiocordyceps", "Beauveria"), ordered = TRUE)


#replace metadata with temp meta.df which includes the diversity indices
ps.flt.nob@sam_data <- sample_data(metadf)  
ps_rare@sam_data <- sample_data(metadf)  


#filter out Beauveria samples for Ophiocordyceps analysis
ps.rare.ophio <- subset_samples(ps_rare, Fungal.Type != "Beauveria") 
div.df.ophio <- phyloseq::estimate_richness(ps.rare.ophio, measures=c("Observed", "Simpson", "Shannon"))
div.df.ophio$`sample-id` <- phyloseq::sample_names(ps.rare.ophio)


#add diversity indices to phyloseq object for Ophiocordyceps samples
metadf.ophio <- data.frame(sample_data(ps.rare.ophio)) 


metadf.ophio <- metadf.ophio %>% 
  rownames_to_column("sample-id") %>%
  left_join(div.df.ophio, by = "sample-id") %>% 
  column_to_rownames("sample-id") # add the diversity indices (columns) to the metadata


metadf.ophio$Timepoint <- factor(metadf.ophio$Timepoint, levels = c("5-Sham", "1-LT25", "2-Live", "3-Dead", "4-24HR"), ordered = TRUE)
ps.rare.ophio@sam_data <- sample_data(metadf.ophio)  


#filter out Ophiocordyceps samples for Beauveria analysis
ps.rare.beau <- subset_samples(ps_rare, Fungal.Type != "Ophiocordyceps") 
div.df.beau <- phyloseq::estimate_richness(ps.rare.beau, measures=c("Observed", "Simpson", "Shannon"))
div.df.beau$`sample-id` <- phyloseq::sample_names(ps.rare.beau)
metadf.beau <- data.frame(sample_data(ps.rare.beau)) 


metadf.beau <- metadf.beau %>% 
  rownames_to_column("sample-id") %>%
  left_join(div.df.beau, by = "sample-id") %>% 
  column_to_rownames("sample-id") # add the diversity indices (columns) to the metadata


metadf.beau$Timepoint <- factor(metadf.beau$Timepoint, levels = c( "5-Sham","1-LT25", "2-Sick", "3-Dead", "4-24HR"), ordered = TRUE)
ps.rare.beau@sam_data <- sample_data(metadf.beau)  


###16S Figures
##COLORS
cols34 <- c("#FFEC00", "#54278f","#43a2ca")
col5o3 <- c("#FFEC00", "#ffffcc", "#bcbddc", "#756bb1", "#54278f")
col5b3 <- c("#FFEC00", "#ffffcc", "#a8ddb5", "#7bccc4", "#43a2ca")


####Richness by fungal type
p1 <- data.frame(phyloseq::sample_data(ps_rare)) %>%
  ggpubr::ggboxplot(., x = "Fungal.Type", 
                    y = "Observed", 
                    fill = "Fungal.Type", 
                    ylab = "Richness", 
                    xlab = "Treatment", 
                    palette = cols34
  ) +
  theme_bw() +
  theme( panel.grid.major = element_blank(), panel.grid.minor = element_blank() ) +
  geom_jitter(width = 0.1) +
  theme(axis.text.x = element_text(angle = 45, hjust = 1)) + 
  theme(legend.position = "none") +
  ggpubr::stat_compare_means(method = "kruskal",label.x = 2,size = 5)
p1


#perform Dunn's Test with Bonferroni correction for p-values
dunnTest(metadf$Observed, metadf$Fungal.Type, method = "bonferroni")


####Shannon by fungal type
p2 <- data.frame(phyloseq::sample_data(ps_rare)) %>%
  ggpubr::ggboxplot(., x = "Fungal.Type", 
                    y = "Shannon", 
                    fill = "Fungal.Type", 
                    ylab = "Shannon diversity", 
                    xlab = "Treatment", 
                    palette = cols34
  ) +
  theme_bw() +
  theme( panel.grid.major = element_blank(), panel.grid.minor = element_blank() ) +
  geom_jitter(width = 0.1) +
  theme(axis.text.x = element_text(angle = 45, hjust = 1)) + 
  theme(legend.position = 'none') +
  ggpubr::stat_compare_means(method = "kruskal",label.x = 2, size = 5)
p2


#Dunn's Test 
dunnTest(metadf$Shannon, metadf$Fungal.Type, method = "bonferroni")


###BETA Diversity by fungal group
####BRAY CURTIS (WEIGHTED)


physeqNMDS <-  ps_rare  #using rarefied abundances 
ordination <- phyloseq::ordinate(physeqNMDS  , "NMDS", distance = 'bray') 
label <- round(ordination$stress,3) 
NMDSplot <- phyloseq::plot_ordination(physeqNMDS, 
                                      ordination , 
                                     # color = "Fungal.Type",
                                      ) +
  geom_point(aes(fill = metadf$Fungal.Type, size = 5), color = "black", shape =21, size=5) +  
  scale_color_manual(values = cols34, aesthetics = c("color", "fill")) +
  theme(legend.position = "left") +
  annotate(geom = 'text', label = paste("Bray-Curtis, Stress = ", label), 
           x = -Inf, y = -Inf, hjust = -0.05, vjust = -1, size = 5) 
  NMDSplot


####OPHIOCORDYCEPS TIMEPOINTS


###Richness by timepoint - Ophiocordyceps
p3 <- data.frame(phyloseq::sample_data(ps.rare.ophio)) %>%
  ggpubr::ggboxplot(., x = "Timepoint", 
                    y = "Observed.x", 
                    fill = "Timepoint", 
                    ylab = "Richness", 
                    xlab = "Timepoint",
                    palette = col5o3,
  ) +
  theme_bw() +
  theme( panel.grid.major = element_blank(), panel.grid.minor = element_blank() ) +
  geom_jitter(width = 0.1) +
  theme(axis.text.x = element_text(angle = 45, hjust = 1)) + 
  theme(legend.position = "none") +
  ggpubr::stat_compare_means(method = "kruskal",label.x = 2, size = 5)
p3
#perform Dunn's Test with Bonferroni correction for p-values
dunnTest(metadf.ophio$Observed.x, metadf.ophio$Timepoint, method = "bonferroni")


###Shannon diversity by timepoint - Ophiocordyceps
p4 <- data.frame(phyloseq::sample_data(ps.rare.ophio)) %>%
  ggpubr::ggboxplot(., x = "Timepoint", 
                    y = "Shannon.x", 
                    fill = "Timepoint", 
                    ylab = "Shannon Diversity", 
                    xlab = "Timepoint",
                    palette = col5o3,) +
  theme_bw() +
  theme( panel.grid.major = element_blank(), panel.grid.minor = element_blank() ) +
  geom_jitter(width = 0.1) +
  theme(axis.text.x = element_text(angle = 45, hjust = 1)) + 
  theme(legend.position = "none") +
  ggpubr::stat_compare_means(method = "kruskal",label.x = 2, size=5)
p4


#perform Dunn's Test with Bonferroni correction for p-values
dunnTest(metadf.ophio$Shannon.x, metadf.ophio$Timepoint, method = "bonferroni")


###Beta diversity - Ophiocordyceps
physeqNMDS.ophio <-  ps.rare.ophio  
ordination.ophio <- phyloseq::ordinate(physeqNMDS.ophio , "NMDS", distance = 'bray') 
label.ophio <- round(ordination.ophio$stress,3) 


NMDS.time.ophio <- phyloseq::plot_ordination(physeqNMDS.ophio, 
                                             ordination.ophio) +
  geom_point(aes(fill = metadf.ophio$Timepoint, size = 5), color = "black", shape =21, size=5) +  
  scale_color_manual(values = col5o3, aesthetics = c("color", "fill")) +
  theme(legend.position = "left") +
  annotate(geom = 'text', label = paste("Bray-Curtis, Stress = ", label.ophio), 
           x = -Inf, y = -Inf, hjust = -0.05, vjust = -1, size = 5) 
NMDS.time.ophio


####BEAUVERIA TIMEPOINTS
p5 <- data.frame(phyloseq::sample_data(ps.rare.beau)) %>%
  ggpubr::ggboxplot(., x = "Timepoint", 
                    y = "Observed.y", 
                    fill = "Timepoint", 
                    ylab = "Richness", 
                    xlab = "Timepoint", 
                    palette = col5b3
  ) +
  theme_bw() +
  theme( panel.grid.major = element_blank(), panel.grid.minor = element_blank() ) +
  geom_jitter(width = 0.1) +
  theme(axis.text.x = element_text(angle = 45, hjust = 1)) + 
  theme(legend.position = "none") +
  ggpubr::stat_compare_means(method = "kruskal",label.x = 2, size=5)
p5


#perform Dunn's Test with Bonferroni correction for p-values
dunnTest(metadf.beau$Observed.y, metadf.beau$Timepoint, method = "bonferroni")


###Shannon diversity by timepoint - Beauveria
p6 <- data.frame(phyloseq::sample_data(ps.rare.beau)) %>%
  ggpubr::ggboxplot(., x = "Timepoint", 
                    y = "Shannon.y", 
                    fill = "Timepoint", 
                    ylab = "Shannon Diversity", 
                    xlab = "Timepoint",
                    palette = col5b3) +
  theme_bw() +
  theme( panel.grid.major = element_blank(), panel.grid.minor = element_blank() ) +
  geom_jitter(width = 0.1) +
  theme(axis.text.x = element_text(angle = 45, hjust = 1)) + 
  theme(legend.position = "none") +
  ggpubr::stat_compare_means(method = "kruskal",label.x = 2, size=5)
p6


#perform Dunn's Test with Bonferroni correction for p-values
dunnTest(metadf.beau$Shannon.y, metadf.beau$Timepoint, method = "bonferroni")


##beta diversity - Beauveria
physeqNMDS.beau <-  ps.rare.beau
ordination.beau <- phyloseq::ordinate(physeqNMDS.beau , "NMDS", distance = 'bray') 
label.beau <- round(ordination.beau$stress,3) # stress label
NMDS.time.beau <- phyloseq::plot_ordination(physeqNMDS.beau, 
                                            ordination.beau) +
  geom_point(aes(fill = metadf.beau$Timepoint, size = 5), color = "black", shape =21, size=5) +                                           
  scale_color_manual(values = col5b3, aesthetics = c("color", "fill")) +
  theme(legend.position = "left") +
  annotate(geom = 'text', label = paste("Bray-Curtis, Stress = ", label.beau), 
           x = -Inf, y = -Inf, hjust = -0.05, vjust = -1, size = 3) 
NMDS.time.beau


###SUPPLEMENTARY


####Richness by PCR batch
sp1 <- data.frame(phyloseq::sample_data(ps_rare)) %>%
  drop_na(PCR.batch) %>%
  ggpubr::ggboxplot(., x = "PCR.batch", 
                    y = "Observed", 
                    fill = "PCR.batch", 
                    ylab = "Richness", 
                    xlab = "PCR Batch", 
                    #   palette = cols
  ) +
  theme_bw() +
  theme( panel.grid.major = element_blank(), panel.grid.minor = element_blank() ) +
  geom_jitter(width = 0.1) +
  theme(axis.text.x = element_text(angle = 45, hjust = 1)) + 
  ggpubr::stat_compare_means(method = "kruskal",label.x = 2)
sp1


#Dunn's Test 
dunnTest(metadf$Observed, metadf$PCR.batch, method = "bonferroni")


####Shannon by pcr 
sp2 <- data.frame(phyloseq::sample_data(ps_rare)) %>%
  drop_na(PCR.batch) %>%
  ggpubr::ggboxplot(., x = "PCR.batch", 
                    y = "Shannon", 
                    fill = "PCR.batch", 
                    ylab = "Shannon diversity", 
                    xlab = "PCR Batch", 
                    # palette = cols
  ) +
  theme_bw() +
  theme( panel.grid.major = element_blank(), panel.grid.minor = element_blank() ) +
  geom_jitter(width = 0.1) +
  theme(axis.text.x = element_text(angle = 45, hjust = 1)) + 
  ggpubr::stat_compare_means(method = "kruskal",label.x = 2)
sp2


#Dunn's Test 
dunnTest(metadf$Shannon, metadf$PCR.batch, method = "bonferroni")


######ITS Analysis####################################################3


#The following completed using Qiime2 version 2022.8


#create manifest file and place in folder you want 
qiime tools import --type 'SampleData[PairedEndSequencesWithQuality]' --input-path ITS_manifest.csv --output-path ITS-paired-end-demux --input-format PairedEndFastqManifestPhred33


###Trim primers
#Adapter f: reverse compliment of reverse primer
#Front f: front primer in 5’ to 3’
#Adapter R: reverse compliment of forward primer
#Front R: reverse primer in 5’ to 3’
#--p-discard-untrimmed true (which will discard all sequences that don’t get trimmed


qiime cutadapt trim-paired --i-demultiplexed-sequences ITS-paired-end-demux.qza \
--p-adapter-f GCATATCAATAAGCGGAGGA \
--p-front-f GATGAAGAACGYAGYRAA \
--p-adapter-r TTYRCTRCGTTCTTCATC \
--p-front-r TCCTCCGCTTATTGATATGC \
--p-discard-untrimmed true \
--o-trimmed-sequences ITS_trimmed-sequences.qza


####Denoising and truncating in DADA2
qiime dada2 denoise-paired \
 --i-demultiplexed-seqs ITS_trimmed-sequences.qza \
 --p-trim-left-f 0 \
 --p-trim-left-r 0 \
 --p-trunc-len-f 276 \
 --p-trunc-len-r 173 \
 --p-n-threads 12 \
 --o-table ITS_2_truncated_table.qza \
 --o-representative-sequences ITS_2_truncated_rep-seqs.qza \
 --o-denoising-stats ITS_2_truncated_denoising-stats.qza


###To visualize the table 
qiime feature-table summarize \
 --i-table ITS_2_truncated_table.qza \
 --m-sample-metadata-file ITS_metadata.txt \
 --o-visualization ITS_2_dada2_table.qzv


#Importing of UNITE database files to train a classifier
#Downloaded from: https://doi.plutof.ut.ee/doi/10.15156/BIO/2483915
#Unite version 9.0, released Oct 16th, 2022
#Following process from:https://john-quensen.com/tutorials/training-the-qiime2-classifier-with-unite-its-reference-sequences/


#Import the files and change to .qza in local qiime


#seq file
qiime tools import 
--type FeatureData[Sequence] 
--input-path sh_refs_qiime_ver9_dynamic_29.11.2022_dev.fasta 
--output-path unite-ver9-dynamic_seqs_29.11.2022.qza


#taxonomy file
qiime tools import 
--type FeatureData[Taxonomy] 
--input-path sh_taxonomy_qiime_ver9_dynamic_29.11.2022_dev.txt 
--output-path unite-ver9-dynamic_taxonomy_29.11.2022.qza 
--input-format HeaderlessTSVTaxonomyFormat


#train the classifier
qiime feature-classifier fit-classifier-naive-bayes \
--i-reference-reads unite-ver9-dynamic_seqs_29.11.2022.qza \
--i-reference-taxonomy unite-ver9-dynamic_taxonomy_29.11.2022.qza \
--o-classifier unite-ver9-dyn-classifier-29.11.2022.qza


#Classify the sequences in qiime 
 qiime feature-classifier classify-sklearn \
 --i-classifier unite-ver9-dyn-classifier-29.11.2022.qza \
 --i-reads ITS_2_truncated_rep-seqs.qza \
 --o-classification ITS-taxonomy-paired-end.qza


#####The following completed in RStudio - R version 4.2.1
<- read_csv("G:/Ant_Microbiome/R-analysis/qiime-files/ITS_metadata_pooled.csv")


metadata2 <- metadata %>%
  mutate_all(type.convert) %>%
  mutate_if(is.factor, as.character) %>%  # reformatting columns to avoid any problems with factors 
  column_to_rownames("sample-id") 


#qiime imports
SVs <-  qiime2R::read_qza("qiime-files/ITS_47_truncated_table.qza")
ASVtable <- as.data.frame(SVs$data)


taxonomy <- qiime2R::read_qza("qiime-files/ITS-47-taxonomy-paired-end.qza")
taxonomy <- taxonomy$data #extract the taxonomy data


## re-format the taxonomy file to split the taxonomy into columns
taxtable <- taxonomy %>% 
  separate(Taxon, sep=";", c("Kingdom","Phylum","Class","Order","Family","Genus","Species"))  %>%
  dplyr::select(-Confidence) %>%
  column_to_rownames("Feature.ID") %>%
  as.matrix()


#Changing the incertae sedis to NA bc that's basically what they are
taxtable <- na_if(taxtable, "p__Fungi_phy_Incertae_sedis") 
taxtable <- na_if(taxtable, "c__Fungi_cls_Incertae_sedis")
taxtable <- na_if(taxtable, "o__Fungi_ord_Incertae_sedis") 
taxtable <- na_if(taxtable, "f__Fungi_fam_Incertae_sedis")
taxtable <- na_if(taxtable, "g__Fungi_gen_Incertae_sedis") 
taxtable <- na_if(taxtable, "s__Fungi_sp")


# Create the phyloseq object 
ps <- phyloseq(otu_table(ASVtable, taxa_are_rows = T), 
               sample_data(metadata2), 
               phyloseq::tax_table(taxtable))


rm(metadata, metadata2, SVs, taxonomy, taxtable, ASVtable)


## Remove codes in front of taxa names (i.e. p__ etc) 
tax_table(ps)[, "Kingdom"] <- str_replace_all(tax_table(ps)[, "Kingdom"], "k__", "")
tax_table(ps)[, "Phylum"] <- str_replace_all(tax_table(ps)[, "Phylum"], "p__", "")
tax_table(ps)[, "Class"] <- str_replace_all(tax_table(ps)[, "Class"], "c__", "")
tax_table(ps)[, "Order"] <- str_replace_all(tax_table(ps)[, "Order"], "o__", "")
tax_table(ps)[, "Family"] <- str_replace_all(tax_table(ps)[, "Family"], "f__", "")
tax_table(ps)[, "Genus"] <- str_replace_all(tax_table(ps)[, "Genus"], "g__", "")
tax_table(ps)[, "Species"] <- str_replace_all(tax_table(ps)[, "Species"], "s__", "")


ASVs <- otu_table(ps)@.Data
metadata <- data.frame(sample_data(ps))
taxtable <- data.frame(tax_table(ps)@.Data)


####Filtering  
ps.flt <- prune_taxa(taxa_sums(ps) >= 3, ps) #minimum reads per feature


#Filter out NAs
ps.flt <- subset_taxa(ps.flt, Genus != "Beauveria" | is.na(Genus) & Family != "Ophiocordycipitaceae" | is.na(Family))


#Filter out the extraction and pcr control samples
ps.flt.nob <- subset_samples(ps.flt, Fungal.Type != "Extraction Control" & Fungal.Type != "PCR Control"& Sample != "fun47-ANT-110")


####Diversity plotting


#Rarefy - required before measuring alpha diversity. 
#Create an abundance table, all samples are randomly resampled so they have the same number of ASVs.  


ps_rare <- phyloseq::rarefy_even_depth(ps.flt.nob, 
                                       sample.size = 500, 
                                       rngseed = 12, 
                                       replace = FALSE, #without replacement
                                       trimOTUs = TRUE)
#removed 19 samples and 251 otu's


otu_table(ps_rare)  # [833 taxa and 81 samples, 15 ec and pc]


div.df <- phyloseq::estimate_richness(ps_rare, measures=c("Observed", "Simpson", "Shannon"))
div.df$`sample-id` <- phyloseq::sample_names(ps_rare)


# add diversity indices to phyloseq object
metadf <- data.frame(sample_data(ps_rare)) 


metadf <- metadf %>% 
  rownames_to_column("sample-id") %>%
  left_join(div.df, by = "sample-id") %>% 
  column_to_rownames("sample-id") # add the diversity indices (columns) to the metadata


metadf$Fungal.Type <- factor(metadf$Fungal.Type, levels = c("Sham", "Ophiocordyceps", "Beauveria"), ordered = TRUE)
ps.flt.nob@sam_data <- sample_data(metadf)  
ps_rare@sam_data <- sample_data(metadf)  


ps.rare.ophio <- subset_samples(ps_rare, Fungal.Type != "Beauveria")


div.df <- phyloseq::estimate_richness(ps.rare.ophio, measures=c("Observed", "Simpson", "Shannon"))
div.df$`sample-id` <- phyloseq::sample_names(ps.rare.ophio)


metadf.ophio <- data.frame(sample_data(ps.rare.ophio)) 


metadf.ophio <- metadf.ophio %>% 
  rownames_to_column("sample-id") %>%
  left_join(div.df, by = "sample-id") %>% 
  column_to_rownames("sample-id") # add the diversity indices (columns) to the metadata


metadf.ophio$Timepoint <- factor(metadf.ophio$Timepoint, levels = c("5-Sham", "1-LT25", "2-Live", "3-Dead", "4-24HR"), ordered = TRUE)
ps.rare.ophio@sam_data <- sample_data(metadf.ophio)  


#Filter out Ophiocordyceps for Beauveria analysis
ps.rare.beau <- subset_samples(ps_rare, Fungal.Type != "Ophiocordyceps" & Sample != "fun47-ANT-110")
div.df.beau <- phyloseq::estimate_richness(ps.rare.beau, measures=c("Observed", "Simpson", "Shannon"))
div.df.beau$`sample-id` <- phyloseq::sample_names(ps.rare.beau)


metadf.beau <- data.frame(sample_data(ps.rare.beau)) 
metadf.beau <- metadf.beau %>% 
  rownames_to_column("sample-id") %>%
  left_join(div.df.beau, by = "sample-id") %>% 
  column_to_rownames("sample-id") # add the diversity indices (columns) to the metadata


metadf.beau$Timepoint <- factor(metadf.beau$Timepoint, levels = c("5-Sham", "1-LT25", "2-Sick", "3-Dead", "4-24HR"), ordered = TRUE)
ps.rare.beau@sam_data <- sample_data(metadf.beau)  


#######ITS figures
##COLORS
cols34 <- c("#FFEC00", "#54278f","#43a2ca")
col5o3 <- c("#FFEC00", "#ffffcc", "#bcbddc", "#756bb1", "#54278f")
col5b3 <- c("#FFEC00", "#ffffcc", "#a8ddb5", "#7bccc4", "#43a2ca")


###Richness by treatment
p1 <- data.frame(phyloseq::sample_data(ps_rare)) %>%
  ggpubr::ggboxplot(., x = "Fungal.Type", 
                    y = "Observed", 
                    fill = "Fungal.Type", 
                    ylab = "Richness", 
                    xlab = "Treatment",
                    palette = cols34
  ) +
  theme_bw() +
  theme( panel.grid.major = element_blank(), panel.grid.minor = element_blank() ) +
  geom_jitter(width = 0.1) +
  theme(axis.text.x = element_text(angle = 45, hjust = 1)) + 
  theme(legend.position = "none") +
  ggpubr::stat_compare_means(method = "kruskal",label.x = 2, size = 5)
p1


#perform Dunn's Test with Bonferroni correction for p-values
dunnTest(metadf$Observed, metadf$Fungal.Type, method = "bonferroni")


###Shannon diversity by treatment
p2 <- data.frame(phyloseq::sample_data(ps_rare)) %>%
  ggpubr::ggboxplot(., x = "Fungal.Type", 
                    y = "Shannon", 
                    fill = "Fungal.Type", 
                    ylab = "Shannon Diversity", 
                    xlab = "Treatment",
                    palette=cols34) +
  theme_bw() +
  theme( panel.grid.major = element_blank(), panel.grid.minor = element_blank() ) +
  geom_jitter(width = 0.1) +
  theme(axis.text.x = element_text(angle = 45, hjust = 1)) + 
  theme(legend.position = "none") +
   ggpubr::stat_compare_means(method = "kruskal",label.x = 2, size = 5)
p2


#perform Dunn's Test with Bonferroni correction for p-values
dunnTest(metadf$Shannon, metadf$Fungal.Type, method = "bonferroni")


##############beta treatment
###NMDS plot
physeqNMDS <-  ps_rare
ordination <- phyloseq::ordinate(physeqNMDS  , "NMDS", distance = 'bray') 
label <- round(ordination$stress,3) 
NMDSplot <- phyloseq::plot_ordination(physeqNMDS, 
                                      ordination) +
  geom_point(aes(fill = metadf$Fungal.Type, size = 5), color = "black", shape =21, size=5) +  
  scale_color_manual(values = cols34, aesthetics = c("color", "fill")) +
  theme(legend.position = "none") + 
  annotate(geom = 'text', label = paste("Bray-Curtis, Stress = ", label), 
           x = -Inf, y = -Inf, hjust = -0.05, vjust = -1, size = 5) 
NMDSplot


##################OPHIO TIMEPOINTS
###Richness by timepoint - Ophiocordyceps
p3 <- data.frame(phyloseq::sample_data(ps.rare.ophio)) %>%
  ggpubr::ggboxplot(., x = "Timepoint", 
                    y = "Observed.x", 
                    fill = "Timepoint", 
                    ylab = "Richness", 
                    xlab = "Timepoint",
                    palette = col5o3
  ) +
  theme_bw() +
  theme( panel.grid.major = element_blank(), panel.grid.minor = element_blank() ) +
  geom_jitter(width = 0.1) +
  theme(axis.text.x = element_text(angle = 45, hjust = 1)) + 
  theme(legend.position = "none") +
  ggpubr::stat_compare_means(method = "kruskal",label.x = 2, size = 5)
p3


#perform Dunn's Test with Bonferroni correction for p-values
dunnTest(metadf.ophio$Observed.x, metadf.ophio$Timepoint, method = "bonferroni")


###Shannon diversity by timepoint - Ophiocordyceps
p4 <- data.frame(phyloseq::sample_data(ps.rare.ophio)) %>%
  ggpubr::ggboxplot(., x = "Timepoint", 
                    y = "Shannon.x", 
                    fill = "Timepoint", 
                    ylab = "Shannon Diversity", 
                    xlab = "Timepoint",
                    palette = col5o3) +
  theme_bw() +
  theme( panel.grid.major = element_blank(), panel.grid.minor = element_blank() ) +
  geom_jitter(width = 0.1) +
  theme(legend.position = "none") +
  theme(axis.text.x = element_text(angle = 45, hjust = 1)) + 
  ggpubr::stat_compare_means(method = "kruskal",label.x = 2, size = 5)
p4


#perform Dunn's Test with Bonferroni correction for p-values
dunnTest(metadf.ophio$Shannon.x, metadf.ophio$Timepoint, method = "bonferroni")


#######beta diversity - Ophiocordyceps
physeqNMDS.ophio <-  ps.rare.ophio
ordination.ophio <- phyloseq::ordinate(physeqNMDS.ophio , "NMDS", distance = 'bray') 
label.ophio <- round(ordination.ophio$stress,3)


NMDS.time.ophio <- phyloseq::plot_ordination(physeqNMDS.ophio, 
                                             ordination.ophio) +
  geom_point(aes(fill = metadf.ophio$Timepoint, size = 5), color = "black", shape =21, size=5) +  
  scale_color_manual(values = col5o3, aesthetics = c("color", "fill")) +
  theme(legend.position = "left") +
  annotate(geom = 'text', label = paste("Bray-Curtis, Stress = ", label.ophio), 
           x = -Inf, y = -Inf, hjust = -0.05, vjust = -1, size = 5) 


NMDS.time.ophio


#######BEAU TIMEPOINTS
###Richness by timepoint - Beauveria
p5 <- data.frame(phyloseq::sample_data(ps.rare.beau)) %>%
  ggpubr::ggboxplot(., x = "Timepoint", 
                    y = "Observed.y", 
                    fill = "Timepoint", 
                    ylab = "Richness", 
                    xlab = "Timepoint", 
                    palette = col5b3
  ) +
  theme_bw() +
  theme( panel.grid.major = element_blank(), panel.grid.minor = element_blank() ) +
  geom_jitter(width = 0.1) +
  theme(axis.text.x = element_text(angle = 45, hjust = 1)) + 
  theme(legend.position = "none") +
  ggpubr::stat_compare_means(method = "kruskal",label.x = 2, size = 5)
p5


#perform Dunn's Test with Bonferroni correction for p-values
dunnTest(metadf.beau$Observed.y, metadf.beau$Timepoint, method = "bonferroni")


###Shannon diversity by timepoint - Beauveria
p6 <- data.frame(phyloseq::sample_data(ps.rare.beau)) %>%
  ggpubr::ggboxplot(., x = "Timepoint", 
                    y = "Shannon.y", 
                    fill = "Timepoint", 
                    ylab = "Shannon Diversity", 
                    xlab = "Timepoint",
                    palette = col5b3 ) +
  theme_bw() +
  theme( panel.grid.major = element_blank(), panel.grid.minor = element_blank() ) +
  geom_jitter(width = 0.1) +
  theme(axis.text.x = element_text(angle = 45, hjust = 1)) +
  theme(legend.position = "none") +
  ggpubr::stat_compare_means(method = "kruskal",label.x = 2, size = 5)
p6


#perform Dunn's Test with Bonferroni correction for p-values
dunnTest(metadf.beau$Shannon.y, metadf.beau$Timepoint, method = "bonferroni")


##beta diversity - Beauveria
physeqNMDS.beau <-  ps.rare.beau 
ordination.beau <- phyloseq::ordinate(physeqNMDS.beau , "NMDS", distance = 'bray') 
label.beau <- round(ordination.beau$stress,3) 


NMDS.time.beau <- phyloseq::plot_ordination(physeqNMDS.beau, 
                                            ordination.beau) + 
  geom_point(aes(fill = metadf.beau$Timepoint, size = 5), color = "black", shape =21, size=5) +                                  
  scale_color_manual(values = col5b3, aesthetics = c("color", "fill")) +
  theme(legend.position = "left") +
  annotate(geom = 'text', label = paste("Bray-Curtis, Stress = ", label.beau), 
           x = -Inf, y = -Inf, hjust = -0.05, vjust = -1, size = 5) 


NMDS.time.beau


####################################################################
#Supplementary
sp1 <- data.frame(phyloseq::sample_data(ps_rare)) %>%
  drop_na(PCR.batch) %>%
  ggpubr::ggboxplot(., x = "PCR.batch", 
                    y = "Observed", 
                    fill = "PCR.batch", 
                    ylab = "Richness", 
                    xlab = "PCR Batch", 
                    #   palette = cols
  ) +
  theme_bw() +
  theme( panel.grid.major = element_blank(), panel.grid.minor = element_blank() ) +
  geom_jitter(width = 0.1) +
  theme(axis.text.x = element_text(angle = 45, hjust = 1)) + 
  ggpubr::stat_compare_means(method = "kruskal",label.x = 2)
sp1


#Dunn's Test 
dunnTest(metadf$Observed, metadf$PCR.batch, method = "bonferroni")


####Shannon by pcr batch
sp2 <- data.frame(phyloseq::sample_data(ps_rare)) %>%
  drop_na(PCR.batch) %>%
  ggpubr::ggboxplot(., x = "PCR.batch", 
                    y = "Shannon", 
                    fill = "PCR.batch", 
                    ylab = "Shannon diversity", 
                    xlab = "PCR Batch", 
                    # palette = cols
  ) +
  theme_bw() +
  theme( panel.grid.major = element_blank(), panel.grid.minor = element_blank() ) +
  geom_jitter(width = 0.1) +
  theme(axis.text.x = element_text(angle = 45, hjust = 1)) + 
  ggpubr::stat_compare_means(method = "kruskal",label.x = 2)
sp2


#Dunn's Test 
dunnTest(metadf$Shannon, metadf$PCR.batch, method = "bonferroni")
